# Supplementary material for: No Weekend Effect in Elective Primary Total Knee Arthroplasty: A Nationwide Analysis of 437,121 U.S. Cases
Source: J Clin Med. 2025 Dec 12;14(24):8816. doi: 10.3390/jcm14248816 (PMC12733472; doi:10.3390/jcm14248816)
Supplement: Supplementary file 1 [file jcm-14-08816-s001.zip]

Archive with 1 entries (1 files):
- jcm-4023613-supplementary.pdf
